# Supplementary material for: Multisensory Audiovisual Processing in Children With a Sensory Processing Disorder (II): Speech Integration Under Noisy Environmental Conditions
Source: Front Integr Neurosci. 2020 Jul 14;14:39. doi: 10.3389/fnint.2020.00039 (PMC7381232; doi:10.3389/fnint.2020.00039)
Supplement: Supplementary file 1 [file Table_1.xlsx]

## Sheet: SiN_SPD_VD_2.28.2018_revision_L
ID	Group	Gender	AGE_Months	AGE_years	A1	A2	A3	A4	A5	A6	A7	AV1	AV2	AV3	AV4	AV5	AV6	AV7	V-Only	Gain_1	Gain_2	Gain_3	Gain_4	Gain_5	Gain_6	Gain_7	FIQ	VIQ	PIQ
10105	1	M	99	8	0	0	21.05	20.83	37.5	37.04	59.09	5.88	26.32	36.84	22.22	55	65	47.37	0	5.88	26.32	15.79	1.39	17.5	27.96	-11.72	97	101	93
1048	1	F	102	8	0	0	5.56	22.22	25	50	80	14.29	41.67	47.06	58.83	73.68	64.28	85.71	8.33	14.29	41.67	41.5	36.61	48.68	14.28	5.71	90	89	93
1044	1	M	82	6	0	0	19.0476	10.5263	35	39.1304	90.4762	9.52381	16.6667	29.4118	50	66.6667	71.4286	80.9524	6.25	9.52381	16.6667	10.3641	39.4737	31.6667	32.2981	-9.52381	127	126	120
10590	1	M	93	7	0	8.67	31.82	30	44.44	33.33	71.43	19.05	20	40	76.47	86.67	62.5	75	0	19.05	11.33	8.18	46.47	42.23	29.17	3.57	107	114	98
10951	1	M	83	6	0	0	0	14.2857	38.4615	30	90	0	12.5	25	11.7647	52.6316	68.4211	76.1905	9.09091	0	12.5	25	-2.52101	14.17	38.4211	-13.8095	100	105	95
1097	1	F	77	6	0	0	16.67	16.67	31.82	45	91.3	10	24	25	40	61	95	95	12.5	10	24	8.33	23.33	29.18	50	3.7	96	98	104
1064	1	M	79	6	0	0	5.88235	26.3158	41.6667	76.9231	82.6087	6.66667	23.5294	21.7391	56.25	45.4545	47.0588	85	5.55556	6.66667	23.5294	15.8568	29.9342	3.78788	-29.8643	2.3913	114	109	116
1087	1	M	87	7	0	4.54545	5.55556	26.3158	27.7778	37.5	59.0909	5.26316	5	26.087	50	70.8333	61.1111	71.4286	0	5.26316	0.454545	20.5314	23.6842	43.0556	23.6111	12.3377	104	116	92
10780	1	M	88	7	0	5.62	20	34.78	44.44	50	73.91	0	13.63	25	13.33	45	61.9	80.95	0	0	8.01	5	-21.45	0.56	11.9	7.04	108	110	105
1040	1	M	135	11	0	0	8	9.1	52.63	58.33	85.71	14.29	10	31.25	37.5	61.9	81.82	100	0	14.29	10	23.25	28.4	9.27	23.49	14.29	106	108	105
1035	1	F	111	9	5.56	0	15.38	17.65	50	52.17	89.47	26.09	35	43.48	80	86.67	89.47	100	12.5	20.53	35	28.1	62.35	36.67	37.3	10.53	106	108	105
10586	1	M	184	15	0	0	5.56	28.57	33.33	59.09	80	20	37.5	45	65	75	68.42	82.61	9.09	20	37.5	39.44	36.43	41.67	9.33	2.61	101	90	112
1602	2	M	86	8.6	0	0	0	15.79	40	22.73	78.57	0	19.04	29.57	25	37.5	36.84	86.96	0	0	19.04	29.57	9.21	-2.5	14.11	8.39	107	109	99
1604	2	F	117	9.9	0	0	9.09	28.57	50	57.14	78.57	13.64	10.53	52.38	52.94	56.52	75	81.81	5.56	13.64	10.53	43.29	24.37	6.52	17.86	3.24	84	104	69
1631	2	M	79	6.7	0	0	0	12	22	38.88	73.68	0	10.53	17.65	9.09	30	47.83	78.95	0	0	10.53	17.65	-2.91	8	8.95	5.27	124	118	124
1641	2	M	101	8.5	0	5	21.42	30.43	45.45	55.56	81.25	4.54	14.29	38.89	50	59.09	80.95	95	4.76	4.54	9.29	17.47	19.57	13.64	25.39	13.75	108	107	107
1664	2	M	76	6.4	11.11	12.5	15.79	25	45.83	42.83	76.19	5.56	11.75	27.78	44.44	30.43	56.52	60	0	-5.55	-0.75	11.99	19.44	-15.4	13.66	-16.19	97	100	93
1674	2	F	67	5.7	3.85	0	9.09	15	17.39	50	75	0	25	4.35	22.22	45.45	26.92	45	0	-3.85	25	-4.75	7.22	28.06	-23.08	-30	101	105	91
1677	2	M	80	6.8	0	0	9.52	27.27	31.58	66.67	88.89	0	13.33	30.43	35	40.91	71.43	82.61	9.09	0	-13.33	20.91	7.73	9.33	4.76	-6.28	98	107	89
1679	2	M	88	7.4	5.26	5.88	5.26	13.04	37.5	61.9	48	4.54	0	14.29	27.78	47.37	52.94	83.33	0	-0.72	-5.88	9.03	14.74	10.33	-8.96	35.33	107	96	117
1699	2	M	93	7.9	0	5	18.75	33.33	21.43	52.17	91.3	13.64	35.29	30	63.63	76.47	95.24	87.5	9.52	13.64	30.29	11.25	30.3	55.03	43.1	-3.8	97	101	94
1667	2	M	136	11.4	0	5.26	29.41	50	60	56.52	100	0	14.29	30.43	69.57	95	95.45	100	0	0	19.55	1.02	19.57	35	38.93	0	93	90	98
1693	2	F	113	9.5	4.54	0	27.27	22.22	55	50	78.95	6.67	15.79	25	20.83	39.13	40.91	80	0	2.13	15.79	-2.27	-1.39	-15.87	-9.09	1.05	100	104	97
1694	2	M	185	15.5	0	15	23.53	22.22	47.06	73.91	95.45	8	11.11	33.33	33.33	75	81.81	90.48	4.17	8	-3.89	9.8	11.11	27.94	7.9	-4.97	102	99	105
